# Supplementary material for: Common childhood vaccines do not elicit a cross-reactive antibody response against SARS-CoV-2
Source: PLoS One. 2020 Oct 28;15(10):e0241471. doi: 10.1371/journal.pone.0241471 (PMC7592750; doi:10.1371/journal.pone.0241471)
Supplement: S1 Table — (XLSX) [file pone.0241471.s001.xlsx]

## Sheet: Sheet1
				Inactivated SARS-CoV2					Pneumococcal					Rotavirus					Pentavalent					Hepatitis B					Meningococcal					MMR					BCG					Control
			1	1	1	1	1	1	1	1	1	1	1	1	1	1	1	1	1	1	1	1	1	1	1	1	1	1	1	1	1	1	1	1	1	1	1	1	1	1	1	1	1	1	1	1	1	1
			2	6.32193	7.32193	5.32193	6.32193	6.32193	1	1	1	1	1	1	1	1	1	1	1	1	1	1	1	1	1	1	1	1	1	1	1	1	1	1	1	1	1	1	1	1	1	1	1	1	1	1	1	1
			3	5.32193	5.32193	4.32193	6.32193	6.32193	1	1	1	1	1	1	1	1	1	1	1	1	1	1	1	1	1	1	1	1	1	1	1	1	1	1	1	1	1	1	1	1	1	1	1	1	1	1	1	1
			4	4.32193	6.32193	5.32193	3.32193	5.32193	1	1	1	1	1	1	1	1	1	1	1	1	1	1	1	1	1	1	1	1	1	1	1	1	1	1	1	1	1	1	1	1	1	1	1	1	1	1	1	1
			5	10.3219	10.3219	10.3219	10.3219	10.321	1	1	1	1	1	1	1	1	1	1	1	1	1	1	1	1	1	1	1	1	1	1	1	1	1	1	1	1	1	1	1	1	1	1	1	1	1	1	1	1
			6	8.32193	8.32193	8.32193	7.3	8.001	1	1	1	1	1	1	1	1	1	1	1	1	1	1	1	1	1	1	1	1	1	1	1	1	1	1	1	1	1	1	1	1	1	1	1	1	1	1	1	1
			7	9.32193	8.32193	7.3	8.3	8.3	1	1	1	1	1	1	1	1	1	1	1	1	1	1	1	1	1	1	1	1	1	1	1	1	1	1	1	1	1	1	1	1	1	1	1	1	1	1	1	1
